# Supplementary material for: Reliability of Repeated Trials Protocols for Body Composition Assessment by Air Displacement Plethysmography
Source: Int J Environ Res Public Health. 2021 Oct 12;18(20):10693. doi: 10.3390/ijerph182010693 (PMC8535236; doi:10.3390/ijerph182010693)
Supplement: Supplementary file 1 [file ijerph-18-10693-s001.zip]

Archive with 2 entries (2 files):
- ijerph-1346684-supplementary/ADPreptrials_Supplementary_Data_S1.xlsx
- ijerph-1346684-supplementary/ADPreptrials_Supplementary_Materials_R1.pdf
